# Supplementary material for: Cu0-Functionalized, ZIF-8-Derived, Nitrogen-Doped Carbon Composites for Efficient Iodine Elimination in Solution
Source: Nanomaterials (Basel). 2025 Jan 12;15(2):105. doi: 10.3390/nano15020105 (PMC11767381; doi:10.3390/nano15020105)
Supplement: Supplementary file 1 [file nanomaterials-15-00105-s001.zip]

Archive with 1 entries (1 files):
- nanomaterials-3370038-supplementary.pdf
